# Supplementary material for: Trophic Niche Differentiation in Rodents and Marsupials Revealed by Stable Isotopes
Source: PLoS One. 2016 Apr 6;11(4):e0152494. doi: 10.1371/journal.pone.0152494 (PMC4822875; doi:10.1371/journal.pone.0152494)
Supplement: S1 Table — (XLSX) [file pone.0152494.s001.xlsx]

## Sheet: Sheet1
Table 1S.Stable isotopes of rodent and marsupial species in each study areas in the Brazilian Atlantic forest
Species	Botelho						Itamambuca						Vargem Grande
	N	d13C	d15N	SDd13C	SDd15N	Mass	N	d13C	d15N	SDd13C	SDd15N	Mass	N	d13C	d15N	SDd13C	SDd15N	Mass
Akodon cursor	4	-24.1223	8.44699	1.17822	2.05199	29.25
Akodon montensis	7	-17.4212	7.91049	6.42089	1.77047	29.2857	6	-24.8952	8.43427	0.666607	0.889052	26	5	-24.7729	6.54395	2.08932	0.327256	31.6
Blarinomys breviceps													1	-23.689	10.072			20
Brucepattersonius soricinus	2	-17.8497	9.50144	7.12719	1.93951	25.75	2	-23.4135	9.7735	0.126572	0.330219	33	3	-23.2517	10.6247	0.292941	0.68896	34
Delomys dorsalis	1	-26.7074	5.21687			68
Delomys sublineatus	2	-24.5653	4.814	0.530801	2.14112	49.5
Didelphis aurita	2	-23.5083	8.38367	0.447834	1.27892	1065	1	-24.997	9.664				3	-24.6273	6.78667	0.805115	1.0939	1113
Euryoryzomys russatus	56	-25.3561	5.9194	0.869137	1.03529	69.6481							21	-25.1644	5.37973	0.99959	0.90847	82.8889
Gracilinanus microtarsus	2	-25.1645	5.5871	0.3976	0.46071	18.25
Juliomys pictipes	4	-25.4242	7.74433	1.10381	1.94141	8.125
Marmosops incanus	4	-24.8308	7.87016	0.297066	0.835519	31.25							8	-24.3508	8.11386	0.905817	0.977377	60.0625
Metachirus nudicaudatus	6	-23.9134	8.47238	0.512622	0.586878	331.667
Monodelphis americana	2	-24.8782	8.51183	0.303349	0.299106	22
Monodelphis iheringii							1	-24.699	9.738			11.5
Monodelphis scalops	4	-24.6091	7.91377	0.272341	1.00234	43.25
Monodelphis sp.	1	-24.5644	7.32787			10
Necromys lasiurus	5	-11.4246	6.3235	1.60505	1.34889	28.9
Oligoryzomys nigripes							3	-14.869	6.745	3.57271	0.472994	20.8333	3	-14.1427	6.181	2.708	1.08063	16.6667
Philander frenatus	16	-23.8408	8.26365	0.298815	0.586443	216.312	1	-25.482	7.707			252
Sooretamys angouya							3	-25.32	3.06833	0.0988787	0.769487	122.667
Thaptomys nigrita	9	-23.3412	7.33799	1.0068	0.504925	22.6667	11	-24.0637	7.80609	0.846813	0.913022	21.0909	10	-24.7174	8.58636	0.475591	0.966043	20.2
Trinomys iheringi	36	-25.7184	4.97416	0.911696	0.8333	197.814	7	-24.44	4.84005	0.709238	1.13463	232.143	1	-26.595	5.151			225
